# Supplementary material for: Optimal method for assessment of respiratory muscle strength in neuromuscular disorders using sniff nasal inspiratory pressure (SNIP)
Source: PLoS One. 2017 May 16;12(5):e0177723. doi: 10.1371/journal.pone.0177723 (PMC5433762; doi:10.1371/journal.pone.0177723)
Supplement: S1 File — Study data. (XLS) [file pone.0177723.s001.xls]

## Sheet: Control
Control subjects
ID	Age	MIP	SNIP(closed)	SNIP(open)		Sex	Weight	Height	BMI	FVC	FVC%	FEV1	FEV1%	FEV1-FVC%	PEF	PEF %	Sp02 sitting	MEP(+)	FVCsupine	FVC%supine	FEV1supine	FEV1%supine	FVCdrop%	FEV1drop%
GSDRVH0178	37.3114	124	88	23		F	68	163	25.6	2.86	85	2.52	87	0.88	4.63	69	98	104	2.83	84	2.13	73	0.0104895	0.154762
GSDRVH0179	31.603	94	79	50		M	81	175	26.4	4.79	97	4.25	103	0.89	6.82	71	98	150	4.93	100	3.84	93	-0.0292276	0.0964706
GSDRVH0180	28.5202	100	78	28		M	88	191	24.1	5.95	100	4.75	97	0.8	5.62	53	98	60	5.99	101	4.51	92	-0.00672269	0.0505263
GSDRVH0181	66.6804	102	84	98		F	80	157	32.5	2.69	114	1.99	102	0.74	5.03	91	94	84	2.49	106	1.83	94	0.0743494	0.080402
GSDRVH0182	20.4928	80	60	77		F	102	163	38.4	3.58	97	3.06	95	0.85	5.65	79	98	60	2.92	79	2.35	73	0.184358	0.232026
GSDRVH0184	51.3593	110	64	76		F	75	157	30.4	2.95	108	2.5	107	0.85	6.27	105	96	64	2.56	93	2.23	96	0.132203	0.108
GSDRVH0185	45.3717	91	134	87		F	60	168	21.3	4.36	129	3.53	121	0.81	5.41	80	99	134	4.32	128	3.32	114	0.00917431	0.0594901
GSDRVH0187	59.3484	121	132	96		F	62	168	22	2.75	91	2.14	84	0.78	5.52	87	97	132	2.93	97	1.9	74	-0.0654545	0.11215
GSDRVH0190	73.7358	90	130	149		M	72	173	24.1	3.41	93	2.73	99	0.8	6.71	89	98	130	3.27	90	2.5	91	0.0410557	0.0842491
GSDRVH0191	46.2615	90	60	82		F	116	163	43.7	2.92	93	2.58	96	0.88	6.63	102	96	60	3.11	99	2.44	91	-0.0650685	0.0542636
GSDRVH0192	53.7632	56	100	41		F	81.8	155	34	2.38	92	2.1	95	0.88	3.52	60	94	100	2.36	91	1.86	85	0.00840336	0.114286
GSDRVH0193	58.6092	50	48	46		M	92	165	33.8	4.1	112	3.44	118	0.84	8.05	103	95	120	4.29	117	3.38	116	-0.0463415	0.0174419
GSDRVH0195	63.373	45	72	72		F	71	158	28.4	2.31	94	2.15	104	0.93	4.02	71	98	80	2.47	100	2.01	97	-0.0692641	0.0651163
GSDRVH0197	45.1718	75	46	32		M	81	173	27.1	4.52	102	4.04	111	0.89	8.57	97	97	120	4.42	99	3.68	101	0.0221239	0.0891089
GSDRVH0198	37.3826	64	59	41		F	72	155	30	2.95	98	2.68	103	0.91	4.82	77	97	66	2.85	95	2.24	86	0.0338983	0.164179
GSDRVH0201	57.0678	117	86	50		F	81	160	31.6	2.59	95	2.11	92	0.81	5.02	84	100	76	2.64	97	2.05	89	-0.019305	0.028436
GSDRRVH0204	50.3326	105	111	81		F	82	161	31.6	3.1	105	2.74	109	0.88	5.41	87	98	125	3.15	107	2.39	95	-0.016129	0.127737
GSDRVH0205	58.6174	110	48	32		M	98	160	38.3	3.6	107	3.26	120	0.91	7.06	94	97	125	3.54	105	2.98	110	0.0166667	0.0858896
GSRRVH0206	60.9363	65	82	44		F	95	168	33.7	2.05	55	1.97	66	0.96	5.84	74	98	100
GSDRVH0208	64.5695	114	135	120		F	88	173	29.4	3.27	105	2.8	106	0.86	7.09	109	98	120	3.13	101	2.56	97	0.0428135	0.0857143
GSDRVH0210	71.4168	85	85	84		M	69	160	27	2.92	96	2.57	110	0.88	5.74	83	98	115	3	99	2.47	106	-0.0273973	0.0389105
GSDRVH0211	53.6153	108	80	53		F	90	165	33.1	3.32	109	2.74	106	0.83	6.58	103	99	108	3.29	108	2.5	97	0.00903614	0.0875912
GSDRVH0212	41.2594	120	108	111		M	76	182	22.9	5.2	102	4.17	100	0.8	9.81	103	98	120	5.44	107	4.07	98	-0.0461538	0.0239808
GSDRVH0213	65.5058	50	69	52		F	54	150	24	2.99	145	2.15	126	0.72	5.39	104	97	88	2.97	144	2.04	120	0.00668896	0.0511628
GSDRVH0214	54.8282	120	83	40		F	70	165	25.7	3.77	125	3.09	120	0.82	6.99	110	99	120	3.55	118	2.75	107	0.0583554	0.110032
GSDRRVH0216	59.258	118	82	101		F	95	160	37.1	2.26	85	1.79	80	0.79	5.51	93	96	120	2.21	83	1.73	77	0.0221239	0.0335196
GSDRVH0219	43.1321	100	77	28		F	114	170	39.4	2.92	83	2.48	82	0.85	6.95	100	98	120	2.83	80	2.38	78	0.0308219	0.0403226
GSRRVH0222	43.488	92	76	40		F	98.2	166	35.6	3.61	108	2.94	102	0.81	6.54	97	96	120	3.44	103	2.7	94	0.0470914	0.0816327
GSDRVH0225	60	90	109	95		F	73	140	37.2	1.64	85	1.46	92	0.89	5.57	111	98	120	1.76	92	1.41	89	-0.0731707	0.0342466
GSDRVH0227	29	48	39	39		F	105	165	38.6	2.91	98	2.44	97	0.84	5.19	83	97	64	3.18	107	2.31	92	-0.0927835	0.0532787
GSDRVH0228	52.0876	106	86	63		F	85	165	31.2	3.01	98	2.28	87	0.76	5.09	80	99	106	2.81	92	2.03	77	0.0664452	0.109649
GSDRVH0230	66.8556	106	85	64		F	84	165	30.9	2.59	96	1.91	84	0.74	6.44	108	97	120	2.58	96	1.91	84	0.003861	0
GSDCIM036	34.2669	62	116	105		M	95.9	180	29.6	6.64	119	5.13	114	0.77	NA	NA	97	100	6.64	119	5.15	115	0	-0.00389864
GSDCIM037	58.8775	124	72	61		M	93.1	165	34.2	3.48	87	2.63	86	0.76	NA	NA	98	92	3.48	87	2.51	82	0	0.0456274
GSDRVH0231	56.1287	80	86	82		F	81	157	32.9	2.6	100	2.39	109	0.92	5.78	99	96	88	2.49	95	2.12	96	0.0423077	0.112971
GSDCIM039	64.553	80	106	72		F	68	175	22.2	4.26	112	3.39	116	0.79	NA	NA	97	70	4.37	115	3.35	114	-0.0258216	0.0117994
GSDRVH0236	40.0192	101	130	90		F	69	168	24.4	3.98	113	3.48	114	0.87	8.06	116	98	120	3.82	109	3.1	102	0.040201	0.109195
GSDRVH0237	60.3422	70	136	110		F	90	160	35.2	2.19	83	2.04	92	0.93	4.25	72	99	120	2.42	92	2.97	89	-0.105023	-0.455882
GSDRVH0238	46	120	105	92		F	84	153	35.9	2.2	81	1.97	85	0.9	5.79	97	98	119	2.42	89	1.88	81	-0.1	0.0456853
GSDRVH0240	58	120	72	66		M	78	168	27.6	3.92	102	3.45	112	0.88	8.73	109	99	120	3.82	99	3.31	107	0.0255102	0.0405797
GSDRVH0241	58	40	46	28		F	63	163	23.7	2.62	92	2.44	101	0.93	5.71	93	98	118	2.83	99	2.35	98	-0.0801527	0.0368852
GSDRVH0243	49	120	148	82		F	86	170	29.8	3.33	99	2.75	95	0.83	5.52	82	96	120	3.29	98	2.56	89	0.012012	0.0690909
GSDRVH0244	60	132	122	112		M	91	173	30.4	3.53	87	3.05	95	0.86	5.73	70	99	150	3.52	87	2.83	88	0.00283286	0.0721311
GSDRVH0245	47	92	79	71		M	80	175	26.1	5.28	116	4.48	121	0.85	11.5	129	98	146	5.09	112	4.23	114	0.0359848	0.0558036
GSDRRVH0248	61	90	84	76		F	91	163	34.3	2.06	75	1.84	80	0.89	6.37	106	97	130	2.03	74	1.58	68	0.0145631	0.141304
GSDRVH0249	63	112	123	106		F	104	168	36.8	2.7	93	2.32	94	0.86	6.88	110	99	150	2.6	89	2.08	85	0.037037	0.103448
GSDRVH0250	52	118	103	74		F	97	163	36.5	2.78	93	2.35	92	0.85	6.22	98	99	120	3.04	101	2.4	94	-0.0935252	-0.0212766
GSDCIM042	36	126	38	43		M	87	178	27.5	5.4	100	4.09	94	0.76	NA	NA	93	70	5.3	98	3.92	91	0.0185185	0.0415648
GSDRVH0251	41	66	73	54		F	65	171	22.2	3.76	104	3.11	99	0.83	6.57	93	98	130	3.48	96	2.73	87	0.0744681	0.122186
GSDRVH0252	69	50	77	20		F	83	150	36.9	1.62	83	1.52	95	0.94	4.12	81	95	60	1.84	94	1.41	88	-0.135802	0.0723684
GSDRVH0255	32	140	121	60		F	113	165	41.5	3.27	91	2.8	90	0.86	5.69	81	99	120	3.08	86	2.51	80	0.058104	0.103571
GSDRVH0256	50	100	124	100		F	97	165	35.6	3.06	97	2.62	97	0.86	5.77	89	98	130	2.93	93	2.48	92	0.0424837	0.0534351

## Sheet: NMD
NMD
ID	Age	Sex	MIP	SNIP(closed)	SNIP(open)	weight	height	BMI	FVC	FVC%	FEV1	FEV1%	FEV1-FVC%	PEF	PEF %	Sp02 sitting	MIP	MIP (pred)	MEP	FVCsupine	FVC%supine	FEV1supine	FEV1%supine	FVCdrop%	FEV1drop%
SNIP004	52.7885	F	90	62	46	63	169	22.1	2.8	86	1.71	62	61	5.08	77	99	90	64	110	2.57	79	1.56	56	0.0821429	0.0877193
SNIP005	64.6489	F	45	52	23	59.1	144	28.5	1.82	95	1.49	76	82	3.61	74	92	45	56	45	0.77	42	0.62	42	0.576923	0.583893
SNIP006	72.6954	M	60	21	14	66.8	160	26.1	2.78	93	1.77	77	64	2.52	37	96	60	83	90
SNIP007	22.5298	M	48	51	14	22.7	109	19.11	0.55	43	0.45	31	82	1.48	26	95	48	124	40	0.56	44	0.46	31	-0.0181818	-0.0222222
SNIP008	36.8515	M	120	80	62	80	189	22.4	5.8	104	3.88	84	67	8.85	87	97	120	112	120	5	89	3.33	73	0.137931	0.141753
SNIP009	45.5222	F	22	15	12	52.7	163	19.6	0.87	27	0.78	29	90	2.06	32	98	22	69	15	0.74	23	0.64	24	0.149425	0.179487
SNIP010	29.7823	F	48	40	29	110	172	37.2	2.2	55	1.84	53	84	5.14	69	95	48	79	64
SNIP011	79.3101	F	72	62	41	52	160	20.3	2.58	121	1.79	103	69	4.17	78	96	72	46	52
SNIP014	32.0602	F	40	26	31	80.5	150	35.8	1.84	63	1.58	63	86	4.12	67	96	40	77	34	1.29	44	1.21	48	0.298913	0.234177
SNIP015	31.5565	M	40	65	37	73	165	26.8	2.97	68	2.29	62	77	5.11	57	96	40	116	64	2.54	58	1.98	53	0.152486	0.135371
SNIP016	34.7242	F	70	65	54	57.8	161	22.3	3	89	2.52	87	84	5.49	82	98	70	76	90	2.96	88	2.35	81	0.0133333	0.0674603
SNIP017	55.0637	F	92	102	87	75.5	168	26.75	4.1	132	3.32	125	81	8.72	134	98	92	62	120	4.17	134	3.17	119	-0.0170732	0.0451807
SNIP018	61.6482	M	92	75	45	86	170	29.8	2.48	64	1.92	63	78	8.26	104	96	92	92	120	2.1	55	1.62	53	0.153226	0.15625
SNIP019	44.6078	F	45	67	56	62.5	145	29.73	2.81	118	2.48	122	88	5.19	94	98	45	69	45	2.63	110	2.38	117	0.0640569	0.0403226
SNIP021	72.2163	F	22	16	3	44.3	150	19.7	1.09	58	0.82	54	75	1.52	30	98	22	51	36	1	53	0.65	43	0.0825688	0.207317
SNIP022	47.1759	M	50	34	27	70	173	23.4	1.39	32	1.04	29	75	4.05	46	96	50	103	115
SNIP023	81.3717	M	40	30	23	66	168	23.4	1.35	42	0.98	41	72	2.73	39	96	40	75	50	1.34	42	0.85	35	0.00740741	0.132653
SNIP024	70.9459	M	58	35	38	130	178	41.2	3.11	76	2.01	64	65	7.64	94	95	58	85	86	2.92	72	1.78	57	0.0610932	0.114428
SNIP026	51.384	M	80	125	96	89	175.5	28.9	3.64	91.2	2.64	82	72	7.61	96.9	100	80	104	93	3.8	94.9	2.75	85.3	-0.043956	-0.0416667
SNIP027	59.1485	F	10	11	4	57	158	22.8	1.01	39	0.97	45	96	2.08	36	98	10	59	30	0.88	34	0.74	34	0.128713	0.237113
GSDRVH0188	55.5291	M	81	124	104	79	170	27.3	4.59	114	4.15	128	90	9.92	121	98	150	96	150	4.47	111	4.03	125	0.0261438	0.0289157
SNIP028	26.1437	M	92	63	58	79.5	191	21.79	4.88	88	4.25	86	87	6.54	61	97	92	121	110
SNIP029	61.358	F	24	42	18	73	157	29.6	1.78	72	1.3	63	73	3.67	64	98	24	58	28	1.62	65	1.23	59	0.0898876	0.0538462
SNIP048	57.8672	M	80	47	35	111.4	168	39.47	2.23	58	1.78	58	80	4.07	51	97	80	94	56	2.37	62	1.79	58	-0.0627803	-0.00561798
GSDRVH0233	59.1622	F	68	85	55	70	173	23.4	4.02	124	3.36	122	84	7.58	114	98	68	59	100	3.8	117	3.07	111	0.0547264	0.0863095
SNIP031	59.0171	M	130	81	42	81	168	28.7	3.16	83	2.56	85	81	7.69	97	97	130	94	150	2.85	75	2.26	75	0.0981013	0.117188
SNIP032	31.4908	M	80	71	51	46	165	16.9	2.74	63	2.52	68	92	6.57	73	99	80	116	68	2.58	59	2.32	63	0.0583942	0.0793651
SNIP001	51.0527	M	58	57	37	113	168	39.43	2.13	53	1.52	46	71	5.31	64	95	58	100	105
SNIP033	57.7878	M	60	32	14	92.9	175	30.3	2.35	55	1.87	55	80	6.7	79	97	60	95	150	1.44	34	0.98	29	0.387234	0.475936
SNIP034	36.0602	M	50	46	43	127	168	45	NA	NA	NA	NA	NA	NA	NA	94	50	112	51
SNIP035	76.7228	M	30	14	10	86	175	28.1	2.13	61	1.47	50	69	4.05	55	94	30	80	50
SNIP036	47.4853	F	30	45	15	66.8	155	27.8	1.02	37	0.86	36	84	1.51	25	97	30	67	30
SNIP037	40.1533	F	38	31	23	70	172	23.7	2.73	74	2.29	72	84	5.23	73	97	38	74	60	1.5	41	1.2	38	0.450549	0.475983
SNIP013	41.3963	F	90	80	75	77.3	170	26.75	2.56	71	2.15	68	84	5.26	75	99	80	72	72	2.54	71	2.11	68	0.0078125	0.0186047
SNIP038	86.1027	F	20	21	13	49	155	20.4	1.17	66	1	72	85	NA	NA	NA	20	41	40
SNIP039	36.1916	F	10	14	12	53	157	21.5	NA	NA	NA	NA	NA	NA	NA	96	10	75	27
SNIP020	60	M	34	36	27	48.4	162	18.4	1.66	48	1.4	51	84	4.36	58	98	40	94	50	1.33	38	1.1	40	0.198795	0.214286
SNIP040	52.7885	F	30	17	6	63	160	24.6	1.03	49	0.83	48	81	3.22	61	94	30	48	60
SNIP041	29	M	5	8	4	38	158	15.2	NA	NA	NA	NA	NA	NA	NA	99	5	119	10
SNIP042	21.8535	M	27	25	21	65	170	22.5	0.59	13	0.52	13	88	2.21	24	100	27	125	25
SNIP043	51.8686	F	110	100	62	90.7	168	32.14	2.48	77	2.07	75	83	5.29	80	97	110	65	120
SNIP044	33.692	M	143	129	86	85.3	175	27.9	5.65	116	4.47	110	79	9.14	96	97	143	115	150	5.41	111	4.15	102	0.0424779	0.0715884
SNIP045	83.8877	M	40	12	11	87.9	167	31.5	1.79	58	1.54	67	86	4.42	65	95	40	74	64	1.18	38	0.95	41	0.340782	0.383117
SNIP046	24.9802	M	88	57	62	57.7	157	23.41	2.66	66	2.22	63	83	4.99	57	99	88	122	48	2.53	63	2.03	57	0.0488722	0.0855856
SNIP025	26.2724	M	40	28	21	67.5	162	25.72	1.53	35	1.21	32	79	3.32	37	95	36	121	80	1.36	31	1.04	28	0.111111	0.140496
SNIP047	63.1841	F	40	22	3	72.7	160	28.4	0.99	39	0.84	39	85	3.47	60	95	40	57	47	0.7	27	0.57	27	0.292929	0.321429
SNIP049	52.5613	F	44	47	29	83.5	153	35.67	1.88	74	1.35	63	72	4.01	70	98	44	64	70	2.06	82	1.42	66	-0.0957447	-0.0518519
SNIP050	57.9192	F	110	89	57	60	160	23.44	3.75	138	2.9	126	77	6.32	106	98	110	61	120	3.68	136	2.59	113	0.0186667	0.106897
SNIP051	58.1	F	46	69	56	61.4	158	24.6	2.75	107	2.03	94	74	4.89	84	98	46	59	52	2.65	103	1.84	85	0.0363636	0.0935961
SNIP054	40.9	F	120	75	49	98.3	168	34.83	4.06	116	3.34	111	82	6.46	94	96	120	71	120	3.75	108	2.9	96	0.0763547	0.131737
SNIP055	65.6	F	62	69	65	87.7	166	31.8	2.56	92	2.11	90	82	6.4	105	97	62	55	90
SNIP056	57.9	M	0	30	12	64.1	163	24.1	1.37	39	1.06	37	77	2.18	28	96	0	95	40
